# Supplementary material for: Stress responses in high-fidelity simulation among anesthesiology students
Source: Sci Rep. 2021 Aug 23;11:17073. doi: 10.1038/s41598-021-96279-7 (PMC8382759; doi:10.1038/s41598-021-96279-7)
Supplement: Supplementary file 1 — Supplementary Information. [file 41598_2021_96279_MOESM1_ESM.xls]

## Sheet: Arkusz1
	Supplementary material description: Raw database								Codebook:	Abbreviations: DSSQ- Dundee Stress State Questionnaire; SBP-systolic blood pressure; DBP-diastolic blood pressure; MBP-mean blood pressure; HR- heart rate; Sp02-oxygen saturation; sIgA- secretory immunoglobulin class A ; F-female; M- male
	Title: Stress responses in high-fidelity simulation among anesthesiology students									Note: Time role: 1-physician, 2-nurse, 3-assistant
	Authors: Patryk Stecz; Marta Makara-Studzińska; Szymon Białka; Hanna Misiołek
	Corresponding autor contact information: Patryk Stecz, Smugowa 10/12 91-433 Lodz, Poland, email: patryk.stecz@now.uni.lodz.pl
Team role	Team number	Sex	Age	Weight	Height	Task Engagement DSSQ Time 0	Distress DSSQ Time 0	Worry DSSQ Time 0	Trait anxiety Raw Score	Trait Anxiety Sten score	State anxiety Raw score at Time 0	State anxiety Sten Score at Time 0	Task Engagement DSSQ Raw score at Time 1	Distress DSSQ Raw score at Time 1	Worry DSSQ Raw Score at Time 1	State anxiety Raw Score at Time 1	State anxiety Sten Score at Time 1	Previous Exposure to medical simulation (yes-no)	Previous experience with medical simulation (hours)	SBP [mmHg] at Time 0	DBP [mmHg] at Time 0	MBP [mmHg] at Time 0	HR [bpm/min] at Time 0	SpO2 [%] at Time 0	Cortisol nmol/L at Time 0	Testosterone pg/ml at Time 0	α-amylase at Time 0	SIGAµg/ml at Time 0	SBP [mmHg] at Time 1	DBP [mmHg] at Time 1	MBP [mmHg] at Time 1	HR [bpm/min] at Time 1	SpO2 [%] at Time 1	Cortisol nmol/L at Time 1	Testosterone pg/ml at Time 1	α-amylase at Time 1	SIGAµg/ml at Time 1	SBP [mmHg] at Time 2	DBP [mmHg] at Time 2	MBP [mmHg] at Time 2	HR [bpm/min] at Time 2	SpO2 [%] at Time 2	Cortisol nmol/L at Time 2	Testosterone pg/ml at Time 2	α-amylase at Time 2	SIGAµg/ml at Time 2
1	1	F	24	52	163	40	31	16	35	3	37	6	48	34	11	36	6	yes	30	131	69	94	78	100	64.1	56.3	40.12	222	142	76	103	95	100	70.71	98.7	38.93	166	124	76	95	85	100	69.86	88.1	44.38	179
2	1	F	26	54	172	34	33	17	42	5	41	7	36	38	16	43	7	yes	25	135	88	105	78	100	75.62	85.7	55.37	239	133	96	110	94	99	77.45	133.8	49.89	173	126	84	102	68	100	76.13	126.5	50.37	185
2	1	F	25	59	174	34	31	15	41	5	40	6	36	38	15	41	7	yes	40	129	70	94	95	99	79.62	72.1	78.83	275	121	73	98	110	99	85.79	112.5	69.18	293	110	73	87	85	100	75.44	104.7	80.14	288
3	1	F	25	50	166	42	26	16	35	3	35	5	48	29	3	26	3	yes	35	128	58	87	103	100	139.81	73.8	50.33	281	123	53	90	83	99	153.28	86.9	44.61	286	113	69	88	66	100	144.37	90.4	42.38	281
3	1	M	25	76	189	31	35	19	32	3	35	5	47	30	9	36	5	yes	30	115	55	79	60	100	103.35	60.2	41.89	241	145	81	79	60	100	100.54	92.3	39.86	252	127	57	96	70	99	99.89	86.9	37.45	238
1	2	M	27	82	182	39	23	16	27	2	26	2	47	19	0	25	2	yes	20	144	72	99	92	97	85.63	57.5	39.85	249	138	82	107	90	97	74.55	103.7	51.32	177	134	80	99	90	97	76.34	134.9	38.97	228
2	2	M	24	80	181	38	27	15	35	4	50	9	37	32	16	45	8	yes	50	114	61	79	90	98	84.98	61.8	47.81	268	131	68	99	87	97	75.09	147.1	60.12	271	130	65	78	84	96	77.11	186.4	49.37	259
2	2	M	27	71	174	45	23	3	25	1	21	0	48	27	0	21	1	yes	20	158	71	102	97	98	83.65	55.4	89.6	303	150	91	111	119	98	80.61	121.3	99.71	326	117	70	90	90	98	93.61	158.8	93.14	289
3	2	M	25	77	182	46	26	7	25	1	21	0	33	28	7	17	1	yes	3	150	90	112	82	99	155.42	59.3	44.28	275	145	82	104	100	97	161.08	119.3	57.11	300	139	80	104	91	98	149.88	130.1	43.27	251
3	2	F	26	53	163	33	33	13	30	1	37	6	40	30	1	29	3	yes	20	120	76	95	72	100	121.45	55.4	40.07	253	121	81	101	88	98	118.75	111.2	51.26	246	110	68	81	70	98	100.73	129.6	36.13	231
1	3	F	25	58	172	42	32	4	36	4	36	6	48	26	2	38	6	yes	15	119	64	84	71	100	59.82	126.8	44.17	158	126	66	86	78	99	63.61	140.3	57.82	173	105	63	82	56	100	57.68	151.2	49.88	169
2	3	M	42	86	175	40	24	6	30	2	28	3	40	23	2	29	3	yes	15	145	80	107	85	97	63.87	179.1	60.08	225	116	75	87	102	96	70.23	168.9	73.11	261	121	74	92	83	95	64.91	177.6	65.41	270
2	3	F	22	70	166	41	35	22	44	6	46	8	29	38	10	47	8	yes	10	134	81	101	85	99	71.28	159.3	88.17	181	134	74	100	91	98	78.64	152.8	93.26	206	124	76	96	79	98	82.34	170.2	89.03	247
3	3	F	25	55	170	33	39	7	51	7	55	9	37	42	5	54	9	yes	15	127	76	98	82	96	151.38	133.9	53.25	166	136	68	106	82	97	148.96	151.7	61.16	184	124	71	94	72	99	154.33	160.1	58.47	200
3	3	M	22	71	175	39	40	25	54	9	49	8	44	43	23	56	9	yes	10	136	87	99	87	99	123.76	130.3	46.02	169	118	67	93	94	98	117.85	148.3	58.91	181	115	90	104	74	98	119.07	147.5	50.13	175
1	4	M	25	72	174	40	24	19	34	4	35	5	47	26	4	36	5	yes	9	109	49	75	72	98	71.23	90.5	32.48	157	121	60	84	68	98	84.65	128.4	48.91	163	114	55	75	66	97	59.81	154.1	46.78	177
2	4	M	25	79	180	35	33	24	48	8	37	6	44	37	0	44	8	yes	25	147	89	106	69	96	75.66	136.3	48.96	243	131	75	101	84	97	79.81	159.8	62.51	203	138	73	101	78	96	72.35	188.4	59.87	231
2	4	M	24	74	184	41	37	11	37	5	47	8	40	44	7	46	8	yes	8	121	72	87	64	95	93.46	115.3	73.45	291	129	76	93	69	99	87.62	121.7	88.1	273	127	77	93	58	97	98.73	170.3	74.59	299
3	4	M	25	66	180	36	36	17	32	3	39	6	44	29	12	39	6	yes	4	128	79	97	84	97	159.81	117.1	66.11	264	143	70	101	92	97	146.63	110.4	72.36	247	131	80	94	75	96	161.83	148.4	61.89	258
3	4	M	25	77	175	42	32	20	39	5	41	7	44	34	6	30	3	yes	4	130	54	84	57	97	139.81	100.3	44.31	219	131	43	93	58	96	133.67	114.1	50.18	196	120	42	82	61	99	151.23	168.1	51.43	202
3	4	F	25	64	170	47	28	12	32	3	34	5	45	36	9	48	8	yes	15	125	82	104	67	99	137.65	92.3	36.12	169	143	86	113	65	100	122.59	133.2	45.74	174	120	80	95	68	100	148.81	163.1	41.88	166
1	5	F	26	52	153	45	37	25	41	5	52	9	35	51	5	54	9	yes	2	116	68	87	85	100	77.15	89.5	38.91	143	129	71	97	95	100	83.26	120.5	49.83	166	116	69	82	72	99	81.39	117.3	31.78	172
2	5	F	22	62	160	42	28	16	37	4	39	6	45	35	1	39	6	yes	2	139	69	94	79	98	71.28	128.7	46.13	219	135	66	93	87	97	86.59	154.4	62.11	231	130	67	97	72	95	88.75	164.8	47.38	229
2	5	M	22	63	169	38	26	19	34	4	31	4	43	35	7	40	7	yes	3	153	89	116	78	98	73.33	115.4	71.24	273	135	96	115	96	97	94.56	137.8	88.46	296	135	85	107	71	98	94.15	133.5	73.6	301
3	5	M	20	64	184	48	26	4	27	1	25	2	45	40	0	36	5	yes	2	137	79	98	86	100	163.72	103.7	40.56	258	142	84	108	120	100	155.42	126.3	51.27	265	116	71	90	79	100	161.27	118.1	39.82	277
1	6	F	26	63	171	32	31	16	41	5	49	8	45	33	7	40	6	yes	60	119	79	84	102	100	56.77	116.2	37.81	153	116	75	89	115	96	74.39	131	46.73	160	119	70	86	107	98	81.28	93.8	33.81	149
2	6	F	25	66	176	36	29	15	37	4	41	7	40	37	6	41	7	yes	60	130	73	95	97	99	59.36	152.2	47.36	258	135	82	99	99	99	79.51	172.1	52.87	291	131	84	87	99	98	90.2	129.8	40.17	221
2	6	F	24	56	169	36	31	19	36	4	39	6	41	37	8	37	6	yes	60	107	67	83	69	100	70.11	111.3	55.37	279	127	69	95	76	100	87.39	148.5	71.24	287	113	74	89	68	100	100.23	106.1	68.2	274
3	6	M	24	71.5	181	26	32	16	38	5	52	9	41	38	5	51	9	yes	60	120	69	89	82	99	148.72	118.4	43.21	241	129	74	92	102	99	143.84	90.6	51.48	236	131	68	90	91	100	167.85	141.8	37.1	228
1	7	M	24	76	181	38	28	15	34	4	39	6	47	28	8	32	4	yes	25	135	74	91	87	97	64.37	139.4	45.69	222	142	75	109	87	97	72.37	87.9	38.71	168	126	69	95	70	97	85.61	124.5	33.77	147
2	7	M	28	69	171	42	23	10	27	2	24	2	46	32	7	30	3	yes	25	124	67	88	78	99	70.45	159.8	60.13	238	126	65	90	83	96	69.99	133.2	51.83	241	114	65	85	71	98	86.73	159.9	48.93	208
2	7	M	24	80	187	37	31	13	38	5	42	7	36	31	12	39	6	yes	25	129	71	92	80	97	92.13	135.1	88.05	274	147	74	97	82	97	90.37	104.5	63.56	289	152	70	101	67	98	99.81	137.2	59.25	255
3	7	F	26	47	159	38	37	16	36	4	47	8	35	34	10	35	5	yes	25	97	61	73	46	100	154.81	136.2	50.46	243	116	68	82	47	100	150.46	105.1	41.76	239	96	64	75	48	100	161.41	118.9	43.1	218
1	8	M	25	83	176	35	35	10	35	4	63	9	45	39	6	46	8	yes	15	144	64	95	83	98	84.81	78.9	37.6	138	148	79	95	75	96	89.56	83.1	39.35	153	132	74	91	66	96	100.54	144.2	27.65	144
2	8	F	24	54	162	32	34	15	49	7	45	8	39	37	5	38	6	yes		140	77	102	85	99	82.36	136.1	48.59	218	140	78	98	95	99	93.26	132.5	50.14	223	123	72	90	71	98	98.98	173.7	46.89	199
2	8	M	25	95	183	34	32	15	40	5	35	5	41	39	12	44	8	yes		135	82	101	82	97	93.45	99.2	70.16	259	154	91	115	93	96	102.36	100.1	83.27	284	134	78	99	80	97	115.08	131.6	72.63	265
3	8	M	26	70	181	35	36	15	33	4	62	9	38	36	13	45	8	yes	15	127	81	97	90	100	152.38	94.5	44.37	201	144	81	105	136	98	144.37	99.3	47.21	211	118	69	89	80	99	153.81	149.7	39.88	227
3	8	F	25	55	163	32	38	16	51	7	44	7	34	44	17	48	8	yes		130	78	103	105	98	140.12	98.1	39.23	173	148	79	95	108	100	132.05	93.4	42.02	163	108	67	87	100	99	140.13	147.1	31.46	159
3	8	M	25	76	174	32	35	22	45	7	52	9	32	31	13	46	8	yes	10	114	67	87	70	98	108.73	91.1	40.14	143	130	66	90	68	98	99.74	88.4	44.89	145	124	74	85	67	99	119.83	149.2	36.03	153
1	9	M	24	100	176	31	38	20	46	7	34	5	44	37	3	30	3	yes		122	79	107	77	98	102.12	141.1	38.7	177	132	81	104	71	94	78.93	136.8	33.23	163	132	75	101	70	98	66.37	145.2	47.92	158
2	9	M	26	78	184	27	38	12	52	9	58	9	27	36	11	49	8	yes	8	139	75	104	111	98	99.98	180.3	48.44	268	144	85	111	120	98	81.07	179.2	41.23	254	154	83	107	110	96	69.45	173.5	44.78	261
2	9	F	26	68	176	33	32	17	44	6	49	8	37	34	13	44	7	yes	8	126	68	95	68	98	115.56	163.7	68.29	304	146	90	120	69	98	108.74	155.8	69.35	286	132	75	101	72	96	86.54	151.6	65.13	271
3	9	F	27	50	168	37	35	25	41	5	35	5	47	27	3	31	4	yes	8	111	69	85	78	98	159.91	144.7	40.58	288	109	75	85	100	96	147.85	150.2	36.61	264	109	68	84	85	97	138.71	141.8	33.26	233
3	9	F	26	50	164	34	29	19	37	4	41	7	43	40	9	46	8	yes	20	110	77	93	78	99	141.26	136.4	44.23	237	125	74	91	98	99	133.48	142.3	40.99	219	101	64	79	70	98	112.65	141.1	48.89	200
3	9	F	24	58	176	31	39	24	35	3	49	8	37	31	4	35	5	yes	8	134	89	112	112	99	116.54	143.2	40.16	187	146	90	120	129	98	89.74	140.9	39.36	174	130	89	109	95	99	75.07	137.6	48.09	165
1	10	M	24	73	187	38	42	27	54	9	57	9	42	39	21	46	8	yes	15	124	65	90	74	99	58.91	98.5	34.8	235	139	70	98	81	99	103.37	143.2	49.73	177	118	58	85	74	98	93.67	137.8	66.81	162
2	10	F	24	68	169	35	43	16	49	7	49	8	40	39	15	59	10	yes	15	129	83	99	79	99	56.99	139.3	50.12	279	134	70	97	92	99	110.11	176.1	55.36	246	126	72	91	80	99	91.24	166.8	66.2	218
2	10	F	25	83	173	28	41	23	60	10	56	10	42	40	6	56	10	yes		130	93	107	82	98	65.41	117.5	68.97	288	120	88	102	88	95	119.27	139.8	70.87	301	119	81	97	73	99	116.54	130.5	83.41	283
3	10	F	24	75	169	34	40	17	54	8	53	9	40	40	14	58	10	yes		120	80	93	81	98	107.48	105.9	59.11	251	125	80	98	77	97	150.15	122.4	63.47	238	127	77	100	74	98	154.18	121.1	53.48	217
3	10	M	24	95	188	40	28	17	23	1	40	7	37	41	12	45	8	yes		123	73	90	60	99	100.88	100.5	46.25	227	132	78	98	78	98	119.87	128.9	49.81	195	130	69	101	70	99	120.98	139.6	61.99	187
1	11	F	24	62	172	39	31	26	45	6	41	7	44	37	10	35	5	yes	20	128	76	96	80	98	97.61	85.6	40.37	167	135	74	98	80	99	89.83	89.3	51.28	183	122	66	92	84	97	99.08	124.8	38.87	151
2	11	F	26	56	163	36	31	19	48	7	27	3	48	24	0	20	1	yes	8	105	61	79	64	98	100.08	136.3	59.08	288	115	74	95	89	98	88.94	132.8	51.21	279	114	60	81	78	99	96.23	156.1	49.87	271
2	11	F	24	50	153	31	24	13	31	2	32	4	42	31	7	34	5	yes		100	74	86	74	99	99.73	128.5	88.94	283	110	81	97	87	98	96.19	141.6	76.51	302	104	44	74	74	100	103.48	140.8	79.85	296
3	11	F	24	50	159	33	35	14	48	7	49	8	35	40	5	46	8	yes	10	106	63	81	68	99	153.28	108.3	53.47	234	108	73	87	75	97	147.04	133.1	62.1	246	111	89	96	56	99	158.35	129.7	49.53	239
3	11	F	24	52	160				53	7	44	7	32	41	10	52	9	yes	20	113	66	88	90	100	137.22	102.1	44.76	199	120	78	94	92	99	119.46	131.6	54.19	217	120	79	93	95	99	136.81	138.1	42.25	204
3	11	M	24	80	180	42	27	23	38	5	37	6	40	29	21	40	7	yes	20	122	67	92	80	97	100.22	90.2	39.77	153	129	68	93	78	96	90.46	93.4	56.11	178	130	66	92	74	98	101.28	139.7	44.56	163
